# Supplementary material for: Complete genome sequence and construction of an infectious full-length cDNA clone of a cucumber vein yellowing virus (CVYV) isolate from Portugal
Source: Arch Virol. 2021 Oct 4;166(12):3417–20. doi: 10.1007/s00705-021-05248-y (PMC8616879; doi:10.1007/s00705-021-05248-y)
Supplement: Supplementary file 1 — Supplementary file1 (FASTA 10 KB) [file 705_2021_5248_MOESM1_ESM.fasta]

>MZ130935_CVYV_PV-0776_fl-clone
AAATTACAAAACATTCGATCACATATTATAACATTATCTGCAACAATTTCACAACAATTCAAACACAATGGCCGAAGTTTACAGTTTCGTTCCCAAAACAGACTATGAGAAGAGAATGGTAAAGCGTTTTGGAACTGATAAGTTTCTTCAGTTTCGAGAGCAGTGCCCTTTAAGTCAAGTCCGTAAGTGCTGGACTCATTTCAAAGTGTGCGATGGCGCCTGCTACGCGTATCTTCTTGTACACTTTACTGAAGAAGGGGCACGGGAGTTCCTGGAACTCAGTGCGGGAAGAAGAAAGTTAGTTCTGGACAATGTTAGGCGGGCTCTGTGCTCTGCGCTATACTATAATCCTAACGAAGAGGATTTTGAGTGTGAATGTGGAAACTCGAACACGAGTTGGAAACGTGTTTGTGAAGACTGCGAACAGGTTTATGCATATTCTGAAATGAACCTGTTGCAAGAACTGTCGAAAATTGCAGCGACTCTAAGCTGCAACATTAATGAGCTTAAAAATTTCACTATCCATGACATAGCCGATGAAGTGTCATACGCGGAAAAGAGTAGGAGGATGACAACGGTTGAATCGGGATTTAAAACCGTTGACGAAATCAGCTTGAGAACTGAAGTTGTGGAGGCTGTAATTTCTGAAAAGCCCGTCGAATCAGTAACTGTAAAGGCTGTGGTTGCTGAGAAGCCTGTCGAAGCATCTGACAACTCCAGGGTGGCCATGGAAGAGAAGAAGCCACAGACTAAGCAAGTTTGGAAGATGGTGACTGGAAAGCCCAAACCAACAGTGATTCCGGAGTGCAAACCTGAAGCTCCAACAAAGAAAGAAATCCAAACATGCTTAGACTTGGTAGTTCAAATTGGAGATTTTATCATTAACACTCGTACACGTGAGTTCAAGATGGTTGATGAAGAGAATGAGTGCACTGAGAAAGTTGAGGAGACAGAGGTGAAGGAACCTGTGGTTGAAAACCCAAATAAAGATACAGTTGTCCTGAACGATTTCTTCAAGAATTTCCAATTTAATGAAGAGAGAAGATCAAAGATTTATACGGACAAGCATGGAAATGTGAGGTATGGCAAAAGGCCTATGAAGAAACGGAAGAGGGGTAAGAAGGTTGAACTTGTGAGTGATAAAATAATCACGAAGATTGAAACACCTGAGGAGGTTCAACCAGTATACTCATTTGAGGATTTACCGTCGATAAAGAAAGCTTACAGTAAGAAAAAGCCACGGGAAATTATTAAAACGAGAACCGAGTATTCTGTTCGGAGTTTGGTGAAGGAAATTGGAAAAACATGTTCTTTCACTGAAATCATGATAATCGACAAGAAGATTCGGAAAATAAAGAAACGTGGTTCGAGATACTTTGTCGACGTTAGGCATCTGAATGGGTGTAACCCTGAAGTTGACTTGGACCATTCCAGTTTCTCTGATGAAATTTTAGATTGGTTGATGGCATCCTTAGCCGTAAAATCCACAAAATTAAGCGAAATAGTTCCTGGAACTAGCGGTTTGATAACGGTAGGAAGGAATGAGTTTGGAAAGTTCACCATAATCAGAGGATGGCTTGACCGGATAGTGGATGCGCGCGAGAACCTTACAAAGTCACAATTAAGAAGGATTCGCAATTACACAATTCATGGATTGCATGCGTTCAAGAAAAGATACCAAACGAACGCGATTGATCGAGAGTGCACCACGCAAATTCAGATCAAGGATAATGTGGTGTATTTGAAAGGGGAAGGAGCCCTACAAAACTTTATCAACTCTTCTATTCTTGGCGGGTTGGTGAGAAATGCAAGTGGCGTCACAAAACCAGCTTTGGCATGCTTGAGAAAGGCAACTAAGTATGGTGTTGGGTTTGATATGATGATGAATCATTACGTTTGTTGCAGATGTCACGTGAGATGCACTGATATATCTCTCATGAATACCATGTGCAACGAGTGTGGGGAGAACATGTTTGAATCAGTGGGGCACGAATCTCCATTTGTTACTCTACCGATTAATCCGTTTGAGTGCGATGTGCACCCTGCAGTCGCTGAGATCATGAAAGAAGCTTGGTGGAGGGATGGTGTTGAAGATTGGCCCGTTGAAAAGAAGTACCATTCAAATGGTAAAGAGATATATGTGGAAAAGCAAGGCCAACGAGCATGGAGGAGCGAGTTCCAATTAAGAGAAACCTCATCAAGCAGAGAGTCCGACTTGGGTTTTGCAGCAGCTGATAATGGTGTTTGCTTGTGTGAGGCCAATTTTGCGTGGTTGGATATGTTTCCGTGTATTACATTGAACCACATCTTTGGGTTGGATTTTGATGATGACATGGATCCAGAGATTCGTGATATAATGACTAGGGACAATGCCCAGCGCGTATTTTCAACAGGAAGGCTGGTTAAATATGCCGATATATGCCCAGGATGGAGTGGGGTAGTCATAACAGAGGACGCTGTACAACCAGAGGAATGGAATAAATTTGCATGGTACAATGGCATTTGTGTGGTGCAAGGTAAGAACAGAGAGAGTGGAATTATAGAGAATGCCATAATCATGAAGACAGCAGATGAGAAAGATAAAATTGACTTTTATTGCTTCGATTTAAGCTGGGCTAAGAGCAAAACAAAGTTTATTGAATATTTTGCTGAGGATGAGACAAGGATCATTAAAGCTTGTTGCACACCTAGCTCACTGTGGTTATTCGCAAAGAAGTCTAGTCTATATAAATATGTAGACTACCTTCTCTTACATGAGTCTAGTGTCGTAGATCTGTGTGTAAAATTTGAATTTGTTGGGAAGCATTTAAGTTTGTTAGAAGATGTAGAGGATGCGTGCATTGAGTTTTCACACTTCATGGATGAAACAATCCAATCTCGAAATGTCCAAGATGAACCAGAGCTAGCCAGGATACGCGCATTGATTCGCAGTCAATTCGACTCTGTTCGGGAGAGCAGTAAATACGAAATCATTGATCGAATCATTGAGAAAAAAACAAAATTGCAAGCAGACGAAATTATTATGCGCGAGCTCATTCGTCGACAGTACGCAGAGTTATTTTCATGGCGGGAGCGCGCATTAATGAATTTCTGTTCAAAGCAGACGCGTTTGTACGATTTATGGGAAAAACGCGAAAAGGCCAATTCAAGTTCGTCTTCGACCATTTCGTCACTAATATCAAGACCGGGCCTCGAGATCATGACAAACTGGGCCTCCACAGTGTGTAAAACGCAATATACAAGGTCAATTAGAGCAATTGATAGTGCAATTAGATTTGTTTGGCATAGAATTGTTTTTATAAGTAAACAAGCCTTGTTTAAGTGGTGGGAGTCGTGCGTTTTCCATGTTTTTTGTGTTTTGTTAACTGCGTTAGTCACTTACAGTTTAAGTCAAATCGTATCATTCATGAAGAGGATAACGGATAAAGAGAAGAAAGAAGCACTAGCATTAGAGGAGGATCTTGTTGAAATTCAAGGGAAGAAGGAAGAAGCAACAATCATGAAGTGGTGCGCCATGCTGACCTTAGTGATGAGTTTTATAAATTTCGACTGGGCTTTAGCTAGCGTATCTGCGCTTGGAAAAATGAAAACAATCTTTAGTGCACTTGGGCCGAATCTGATCGAATTACAGTCTGGTGAAGAAGATGCATTCAAATTCACAACATTTGAAGTTGAAGTGCCTGGGAATGGCAAGAGTTGTGATGATCAGACATTCGAAGATTGGATAAACCACTGCATCAAGTACAATCTAACAACTCCTGAACCCACTACTAGTGGACCGATGTTAGTTCTTGAGAAAGGAAAAGCAAAGGAGTTGGCAGAGAAAATTCGAATGCACGATTCATGCGATTTGAGGGTTTATGGTGGCGTTGGAACTGGAAAATCGACAAGCTTGCCTAGTGAAATTATGAAATTTGGTCCAGTTTTAATTTGCGTACCCACGAGAGTATTGGCCAACGCATTACATGATTCATACATGGCTCTTTTTGGCTACGACGTCTCAGTTGCGTACAGAGGGAGAGTTAGAACAGGAACGCAACCCATCACGGTTATGACGTATGGTTATGCATTGAATCACTTCCATTACAACCCTCAGAACTTAAATAGTTTTGAATATGTTATTATGGATGAGATTCATACATTCCCAACCGAACTCAACCCATTATTTTCTTTGATTAGGGAAACCAATCCAAGAAAGAAGATTATTAAAACATCCGCCACTCATGTGGGACACAATGTAGAACTTTCAACAAACTTTAAAGTGAACATTGAAACTTTAAGTCCTATGGGTGTGAAGAAGTGGGTGGAGTTACAAGGAACTAATGTGTTCGGGGATGCGACAAGTTCTGGTGAGACCATTTTAGTCTTTGTTGCAACATACAATGAAGTTGATGAAGCCGCAGAAGGGCTAAGGAATAAAGGATTTCCTGTTCTCAAAGTGGATGGCAGAAATTTTCGAAAGAACACGGAAGTTCAAAAGATGGTTGACGATCTGCCAGGAAACATCAAGTTTATTGTTGCCACTAACATCATCGAGAATGGAGTGACATTGGATGTGGACACTCTTGTTGATTTCGGTGAGAGAGTGTCACCTGTACTCGACTCAGACGGTAGATCAATCGTAATGGCACGGAGGCGAATTTCAAAAGCTGAAAGACAGCAGAGATTTGGGAGAGTTGGGAGAATGAAGCCAGGCACAATTTACAAGTTCGGAAAAGAAGCTCTACCAGATTCTATGAAAAGTGTCGTGGGTGCAACTGAGAGCGCTATGATTTGTTTTGCATATGGTATCAAACCAGTGGTTGATGATGTTGACATAGGGTCAATTGCAAGAGTGACAAAGAAACAAGCTTTGACCGCTTCTTTGTATGATCTAAACAGAATCTTCACAGTGCATCACGTGGATAAACACGGTTTCATTCCAAGAGCTGTGCATGAATTGTTCAAGACCTTTATGCTGCGTACGGAGGCGGTGGCGATTTGCGAGTCATACTTATCGTCAGACTCCAGTAGTTGGAAGGCATTACACACATATTTGAGACCTAGTGAAGAAATGGCGCACGTACGGAATGTCAAGATACCCTGGTATTGTTCTGATATGAGTAATGAGTTCATAATTAAGCTTGCAGAGTGTGTCAACCATGCCAAACCCAAGTTTTCGTGCGGTTATGATGTGGAAAACATCGATTTTCACGTTGTTGCCCATAAAATTAGTGTTGGTGAGCACAATATTGAAGAATCAAAAGCACTAGTGAGCGAAATATTGAACAGAGTTAAACAATGGAGAGATAATCTTGTTTACAAGATGAGCACTCCAAGGAACAATAGTTTGATGTCATTGATGGTTGGTTGGATACCAAAAAAGATCGAGAAAACTCGGAGCCAACTCGAAATGAGGATTCAGAGACTCGAAATGCTATTAAGTCAACTTGACAATGTCTCAGTGAACCATGATTATGAGAGTTTAGTCCGGTTCTTTGCTGAAAATCCACATTCCGCCGAATATTTAGAATCTCAAGGGAAGTCTGAGTACCTTGAAAAGAAAGTTCTCAAAACAAACATTAAAGAGGCAGATTGGAGAGTTATTGCAGGAGTCATCACGATAACCGCATGTATGGCTGGGTTTACATACTGGTATTTGAGGAGAAGAACAGCAGTTGATCAGGTCGAAATTCAAGGAAAGGTTGGTTACAGACGCGACAAAAGAGTCGGGAGATTCGTGTTTGATGGACCTGATGAGGATATAATTGAGAATTTCGGAGTCGAGTACTCCCACGATGTAGTAACCAAGAAAATGTCGAAAGCTCAGAAGTTGAAGCAAGCAAAGGAGAAAGGTTGGAAGATAGGTAAAGTGGATAGACCAAAGAAAATATTCAGACAATTGTATGGAGTGAATCCATTGGAATTTGATGAAGTCTATCTTACAGTTGGAGATTTCAAAGGGGAAGTCTGGGAAACAAAAGACATGGATATCGATGAGATGTACTCAGATTTATATTCAGATTTCAACCTTGGGAACAGAAAAGGCTATTCCAAGGACGTGTATCTTGTCTTTTCTAAGAAAGATTCTGACATTGAGGCTGTCGTTGATTTACAACCTCATAGATCGAAAATGGCAAGTTCTATGTCTCTGAACCCCATGGGATTTCCAGAAGAAGAAGGCAGATGGAGACAAAGTGGGGATGTGAAAATGCGAAAACGAATAGAAGAGGAAGTGGAAGTTCAAGTCGCTGAAACCGCAATTGTTTCGAAATTCGCACACATTTTCCAAAGATTAGGCAGGCTTGGATTTAGCGGTAGAGGTTTGAATTGCGTATTCCATGGAGACAAGAGTATCATGCCATATCACTTGGCGAGCGGAGGAGATCCTGGAGATTCATTAATTGTGACAACTTCAAGAGGGCAATTTGACATGGGTCCAATGGAAATGATAAAATGCAAAAAGATAACAGATTTCGACCTCGTCGTTGGGCAACTGCCAAAGGATATGCAACCATTCAAGTCAACGAACATCATGAGGAAGCCGAAAATGGATGAGGATGTCGTGATAATAACATTGAAAAGAGACAAGGGTAAGATGTTGATTAGAACAAGCGACACAAGCAAGATCTATAAGGCAGATGATAAGTACGCACATTTGTGGGTACACTTTATCAAAAGCGAAAGTGGGGATTGTGGCAGTCCAATTGTAGCCCTGTCGGACAATAAAATAGTCGGATTTCATAGTGGTATGATTAAAGATAAACTCGGAGTTTTCCTACGATCAGTATTCACACCCGTGAATGATGAATTGTTGAGAACACTGAACGAGAAGAGCGAAATGAACGACTTTTGGAAGTTTAACCAAGATGCCATTTCGTGGAATGCCGTTATTAAGACATCTAGTCTGTTCCCTGTGATGAAAGACATATTAGGAGTTCATCTCCAAGTTGGAGCGGGGGACAAGTACATTGGAGGGAATCTCATGACAGTTGGCGAGGTAAACAAGCATGCATATCACAACCATGTCATTAAAGGAAAGAGGAAGGAATTCGTAGAATTTTGCGCTCAGAATCCAAACAATAATTTTGAGAGGTTCAGAGATTTCTATGGCCCAAGTGTGATGACGGTTAGCGCTTTTTATAAGGACTTGCTCAAATATGATGAACCAATCAGAGTTGGAGTTATCGACTTCCCAAGTTTAGTGCATGCATATCTAAATGTGGAAGATAAGTTGCTTAGCTTGGGTTTCGATGAAGACTGTGGGCCGGAATGGGATCCATACGAAATATATTGCGACTTAAACAAGAAAGCCGCAATGGGAGCTCTCTATCAAGGATCAAAGAATGATTGGCTGAAAGAGATAACGCCAAAGGAATTCATAGAGCAAGTTCAAGAGAGCTATAGATTGTTGGGTCATGGCGTTGTTGGTATTTGGAGTGGATCACTGAAGGCGGAGTTGCGAACTAAAGCGAAGATTGCCGAAGGGAAAACGAGAGTGTTTACAGGCGCACCCATTGATGTGTTACTGGCCGGAAAGGTGCTCGTCGACAAATTCAACAAGCACTTTTATACACAGCACTTAAAAGGACCTTGGTCTGTCGGGATAAATAAGTTTAATCGTGGTTGGGACAAGCTTGCACGCTACTTTAACCATGATTGGAAGTTTATTGATTGTGATGGAAGCAGGTTCGATAGTTCACTTTCTCCGATTTTATTTCAAATGGTGTGCCATATGAGGGAAAGGTTTGGTCATTTTGATTGGGCTGAAACAAACGCGCTGAGGAATTTGTATGCTCAAATCGTTTACACCCCAATTCTCACTATAGATGGAAACATAGTGAAGAAACATAAGGGTAACAACAGTGGTCAGCCGTCAACTGTGGTGGACAATACCCTCATTCTCATGCTGGTTGTTGAGTACTGCAAATCTTGGCACTTTAAGCAGAGTGGAGTCAAAATGGAGTTTAAGTACATGTGCAACGGTGATGATCTCATCATTAACGCTCCCGATAGAGAGATAAGCATTATCCAATCCACCTTCAAGAACTTGTTCAAAGAATGTGGTTTGAACTATGACTTTGACGATTTGCATGACAGCATAGAAGACGTTGAATACATGAGTCATCATTTCGTGCTTCGTGAGGGGTTTTATATTCCAAAACTCAGCAAAGAGAGGTTGGTTGCCATCTTAGAATGGGAGAGAAGTGATGAGCTGTTTAGAACGAGAAGTGCCTTGAATGCTGCATACATTGAAAGTTTTGGTTATGATGACATACACTGGGAGATTGAAAGATTCGCTGCATATTGGGCAAATTTAAAAGGAGTCAAGAATGTATTGATGAGTGAAGATCATGTCAGGAAGTTGTATCTCGACGAGAATTTTGAATTGACAGATGAGATAGTTCAAACATTATCCCCAGCTTCATTTGAATTTGGATATGTTGAACTACAGGCAGACGACATTGAGAAAGAAGCAATCGAGCAAGAAATAGAGAAACTCCGCAATGAATGGAAGGCAAATGGTCCAAGTCGGACTGTGAGTAACTATGAGGCCAGGAAGAGACAAACACCAATTGCAGCTAAAGTGGATGAGCTTTTAAAACAGCTCAAAGAAGCAGGTGTTGAAACTCTCAAGAGACCTTGTGGACAACCAAATGCGGACGAAGATAAGAAAGAAAACTCCAATTCAAATTGGACTGGAGAGTCCGATGAAGAGGACGAAGGGAAGAAGAAGAGAATGCCACTACGGGGAGGTGGTAAGATGATGAAAAGAGATGATGTTGATAAAATCCCCACGAACGCCATGGAATTTAAAAGAGATTTCAAACCAGCAAGAGCTTCAAGAACTTCATACATCTGGATTCCTAGGTCGCAGCGCGACAACTTAACGCCAGATGTCGTTAAAAATTTCCTGGCTTATATTCCTCCATCCCAAGCCATAGACAACCAAATGGCTTCTGGTTCTCAAGTGGAAAACTGGGCTATGAGAACAGCTAGCGCGTATGGGGTGACTATCCAACAATTTTACGAAACTGTGTTACCGGCTTGGATCGTCAACTGCATTGTGAATGGCACAAGTGATGAGAGGAAAACTGAAACAGTGTGGAGAGCAGTTGAATTGAATGCCCAAGGGGAAGATGTTGATGACATGGAATATCCAATTGAGCCAATTTACAAACATGCTCTCCCAACTATGAGAAAGATAATGAGAAATTTCAGCTCTCAAGCCATCCTCATGTACCAAAACAGTGTAGCTGAGGGTAAAGCATTCACTGTGAAGGCTGCCCGTAACGCTGGGTACACTGAGATTGAGGATCAGTGGCTTGGAATTGATTTTCTGGCTGAAGCACAACTCTCGCGAAACCAATTAAACATAAAGCACCAGACACTTGCCGCTAATGTTTCGCGCAATAGGAGGAACTTATTTGCACTTGCGGCGCCTGGAGATGATGGTCGTGTTAACGCTGAACGCCATCTGACAACCGATGCATCTGCTAGCCGCCATACTTATGGTGGAGCGATGATTGAATGAACACGAAGGTCTCGACTAAGCGTTCTTAGTAATTACTGTATTTACGGTTTTAGTAAGAGTTTGGGATCCGCAGTGGGTTCATATTCGCTATCCCATGTTGAAATTCGGTGTGGGGTATTCGTTATGAGTTTATTGTGTTACTTTCCGTACTAAAGTTAACTATGCTTTATTTCTAGTTGCTTTGGCGGCTTGGAATATTAGCCTTTATGCGTAAAGTTAT
